# Supplementary material for: Machine learning-based prediction models for noninvasive respiratory support failure in acute respiratory failure: a systematic review and meta-analysis
Source: Front Med (Lausanne). 2026 Apr 10;13:1775670. doi: 10.3389/fmed.2026.1775670 (PMC13107651; doi:10.3389/fmed.2026.1775670)
Supplement: Supplementary Table S3 — PROBAST AI examination results. [file Table_3.xlsx]

## Sheet: PROBAST-AI
Study ID	Author	Year	Article Name	Journal	Prediction Type	Population	Index model(s)	Comparator model(s)	Outcome(s)	Timing	Setting & intended use	Study Type (Development/Evaluation/Both)	Were appropriate data sources used?	Was an appropriate study design used?	Did the in- and exclusions of study participants result in a representative dataset?	Participants and data sources Quality	Participants and data sources Applicability	Were predictors defined and assessed in a similar way for all participants?	Was any pre-processing of predictors similar for all participants?	Were predictor assessments made without knowledge of outcome data?	Were the predictors included in the model available at the time the model was intended to be used?	Predictors Quality	Predictors Applicability	Were outcomes defined and assessed appropriately?	Were outcomes defined and assessed in a similar way for all participants?	Were outcome assessments made without use or knowledge of predictor data?	Was the time interval between predictor assessment and outcome assessment appropriate?	Outcome Quality	Outcome Applicability	Was there evidence that the sample size was reasonable?	Were continuous and categorical predictors handled appropriately?	Were participants with missing or censored data handled appropriately in the analysis?	If methods to address class imbalance were used, was the model or the model predictions recalibrated?	Were methods used to address potential model overfitting?	Analysis Quality	Were appropriate data sources used?	Was an appropriate study design used?	Did the in- and exclusions of study participants result in a representative dataset?	Participants and data sources RoB	Participants and data sources Applicability	Were predictors defined and assessed in a similar way for all participants?	Was any pre-processing of predictors similar for all participants?	Were predictor assessments made without knowledge of outcome data?	Were the predictors included in the model available at the time the model was intended to be used?	Predictors RoB	Predictors Applicability	Were outcomes defined and assessed appropriately?	Were outcomes defined and assessed in a similar way for all participants?	Were outcome assessments made without use or knowledge of predictor data?
S1	Bendavid	2022	A novel machine learning model to predict respiratory failure and invasive mechanical ventilation	Scientific Reports	Prognostic	COVID	ML	None	IMV Onset	6-24 hours	Clinical decision	Both	PY	PY	PN	High	High	PY	PY	NI	PN	High	High	PN	PY	NI	Y	High	Unclear	PY	NI	PN	PN	PY	High	PY	PY	PN	High	High	PY	PY	NI	PN	High	High	PN	PY	NI
S2	Carmichael	2021	Learning from past respiratory failure patients to triage COVID-19 patient ventilator needs: A multi-institutional study	Journal of Biomedical Informatics	Prognostic	COVID	ML	None	IMV Onset in 48 hours	Earlier treatment	Early Warning System	Both	Y	Y	PN	High	Low	Y	PY	Y	PY	Low	Low	PN	Y	PY	Y	High	High	Y	Y	N	Y	Y	High	Y	Y	PN	High	Low	Y	PY	Y	PY	Low	Low	PN	Y	PY
S3	Cheng	2024	Predicting High-Flow Nasal Cannula Oxygen Therapy Failure in Patients With Acute Hypoxaemic Respiratory Failure Using Machine Learning: Model Development and External Validation	Journal of Clinical Nursing	Prognostic	ICU	ML	Clinical Score (ROX)	IMV Onset	Earlier HFNC	Early Warning System	Both	Y	Y	PY	Low	Low	Y	PY	Y	PY	Low	Low	Y	PY	PN	Y	High	Low	PY	Y	PY	PN	PY	High	Y	Y	PY	Unclear	Unclear	Y	PY	Y	PY	Low	Low	Y	PY	PN
S4	Douville	2021	Clinically applicable approach for predicting mechanical ventilation in patients with COVID-19	British Journal of Anaesthesia	Prognostic	COVID	ML (RF)	Regression statistics (GEE)	IMV Onset, death in 24 hours	4 hours interval 14 days	Early Warning System	Both	Y	PY	PY	Low	Unclear	Y	PY	Y	PY	Low	Low	Y	PY	PN	Y	High	Unclear	PY	Y	PY	PN	PY	High	Y	PY	PY	Unclear	Unclear	Y	PY	Y	PY	Low	Low	Y	PY	PN
S5	Essay	2022	Predicting Failure of Noninvasive Respiratory Support Using Deep Recurrent Learning	Respiratory Care	Prognostic	ICU	DL (RNN/LTSM)	None	Intubation	First 12 hours	Early Warning System	Both	Y	Y	PY	Low	Low	Y	Y	Y	Y	Low	Low	PN	PY	Y	Y	High	Unclear	Y	Y	Y	PN	Y	High	Y	Y	PY	Low	Low	Y	Y	Y	Y	Low	Low	PN	PY	Y
S6	Li	2025	Real-time prediction of HFNC treatment failure in acute hypoxemic respiratory failure using machine learning	Scientific Reports	Prognostic	ARF+HFNC	ML, DL	ML, Clinical Score (ROX/mROX)	Intubation, death	First 24 hours	Early Warning System	Both	Y	Y	PY	Low	Low	Y	Y	Y	Y	Low	Low	PN	PY	Y	Y	High	Unclear	PY	Y	Y	PN	Y	High	Y	Y	PY	Low	Low	Y	Y	Y	Y	Low	Low	PN	PY	Y
S7	Liang	2022	Efficacy prediction of noninvasive ventilation failure based on the stacking ensemble algorithm and autoencoder	BMC Medical Informatics and Decision Making	Prognostic	ICU	ML + DL	ML, Clinical Score (APACHE II)	Intubation, death	Earlier NIV	Early Warning System	Both	Y	Y	PY	Low	Low	Y	Y	Y	Y	Low	Low	PN	PY	Y	Y	High	Unclear	Y	Y	PN	NI	Y	High	Y	Y	PY	Low	Low	Y	Y	Y	Y	Low	Low	PN	PY	Y
S8	Liu	2024	ChatGPT achieves comparable accuracy to specialist physicians in predicting the efficacy of high-flow oxygen therapy	Heliyon	Prognostic	ARF+HFNC	AI (ChatGPT)	Clinical Score (ROX)	Intubation	First 2,12,24 hours	Clinical decision	Evaluation	None	None	None	None	None	None	None	None	None	None	None	None	None	None	None	None	None	None	None	None	None	None	High	Y	Y	PY	Low	Low	Y	Y	Y	Y	Low	Low	PN	PY	Y
S9	Nguyen	2023	A Hybrid Decision Tree and Deep Learning Approach Combining Medical Imaging and Electronic Medical Records to Predict Intubation Among Hospitalized Patients With COVID-19	JMIR Formative Research	Prognostic	COVID	ML+DL (Hybrid)	ML, DL (Single)	Intubation, Hospital duration	Earlier treatment	Early Warning System	Both	Y	Y	PY	Low	Low	Y	Y	Y	Y	Low	Low	PN	Y	Y	Y	High	Low	Y	Y	Y	Y	Y	Low	Y	Y	PY	Low	Low	Y	Y	Y	Y	Low	Low	PN	Y	Y
S10	Odeyemi	2024	Early machine learning prediction of hospitalized patients at low risk of respiratory deterioration or mortality in community-acquired pneumonia: Derivation and validation of a multivariable model	Biomolecules & Biomedicine	Prognostic	CAP	ML (GBM)	Clinical Score (PSI)	Advanced respiratory support (HFNC, NIV, IMV) or mortality	First 6 hours of admission	Clinical decision	Both	Y	Y	PY	Low	Low	Y	Y	Y	Y	Low	Low	PN	Y	Y	Y	High	Low	Y	Y	Y	Y	Y	Low	Y	Y	PY	Low	Low	Y	Y	Y	Y	Low	Low	PN	Y	Y
S11	Wang	2022	Early prediction of noninvasive ventilation failure after extubation: development and validation of a machine-learning model	BMC Pulmonary Medicine	Prognostic	NIV after Extubation	ML (CatBoost)	ML	Reintubation, tracheotomy, death	After NIV initiation		Both	Y	Y	PY	Low	Low	Y	Y	Y	Y	Low	Low	PN	Y	Y	Y	High	Low	Y	Y	Y	PN	Y	High	Y	Y	PY	Low	Low	Y	Y	Y	Y	Low	Low	PN	Y	Y
S12	Wang	2024	Machine learning prediction of the failure of high-flow nasal oxygen therapy in patients with acute respiratory failure	Scientific Reports	Prognostic	ARF+HFNC	ML (Stacking Ensemble)	ML (Single)	Intubation, NIV	Hospitalisation data	Clinical decision	Both	Y	Y	PY	Low	Low	Y	Y	Y	Y	Low	Low	PN	Y	Y	Y	High	Low	Y	Y	Y	PN	NI	High	Y	Y	PY	Low	Low	Y	Y	Y	Y	Low	Low	PN	Y	Y
S13	Yang	2024	Racial Differences in Accuracy of Predictive Models for High-Flow Nasal Cannula Failure in COVID-19	Critical Care Explorations	Prognostic	COVID 19 + HFNC	ML (Multipl)	Clinical Score (ROX)	Intubation, death	First 24 hours of admission	Early Warning System	Both	Y	Y	PY	Low	Low	Y	Y	Y	Y	Low	Low	PN	Y	Y	Y	High	Low	Y	Y	Y	Y	Y	Low	Y	Y	PY	Low	Low	Y	Y	Y	Y	Low	Low	PN	Y	Y
S14	Yu	2025	Machine learning models compared with current clinical indices to predict the outcome of high flow nasal cannula therapy in acute hypoxemic respiratory failure	Critical Care	Prognostic	ARF+HFNC	ML (Multipl)	Clinical Score (ROX, HACOR)	Intubation, death	First 2 hours of treatment	Clinical decision	Both	Y	Y	Y	Low	Low	Y	Y	Y	Y	Low	Low	PN	Y	Y	Y	High	Low	Y	Y	NI	Y	Y	Some concerns	Y	Y	Y	Low	Low	Y	Y	Y	Y	Low	Low	PN	Y	Y
[truncated: 24 more columns]
